# Supplementary material for: A Novel and Efficient Phthalate Hydrolase from Acinetobacter sp. LUNF3: Molecular Cloning, Characterization and Catalytic Mechanism
Source: Molecules. 2023 Sep 21;28(18):6738. doi: 10.3390/molecules28186738 (PMC10537300; doi:10.3390/molecules28186738)
Supplement: Supplementary file 1 [file molecules-28-06738-s001.zip]

Archive with 1 entries (1 files):
- molecules-2574942-supplementary.pdf
